# Supplementary material for: Exploring the Impact of Onobrychis cornuta and Veratrum lobelianum Extracts on C. elegans: Implications for MAPK Modulation, Germline Development, and Antitumor Properties
Source: Nutrients. 2023 Dec 19;16(1):8. doi: 10.3390/nu16010008 (PMC10780469; doi:10.3390/nu16010008)
Supplement: Supplementary file 1 [file nutrients-16-00008-s001.zip]

Archive with 1 entries (1 files):
- nutrients-2687836-supplementary.pdf
